# Supplementary material for: Chromatin remodeler CHD7 targets active enhancer region to regulate cell type-specific gene expression in human neural crest cells
Source: Sci Rep. 2022 Dec 31;12:22648. doi: 10.1038/s41598-022-27293-6 (PMC9805427; doi:10.1038/s41598-022-27293-6)
Supplement: Supplementary file 2 — Supplementary Table S1. [file 41598_2022_27293_MOESM2_ESM.xlsx]

## Sheet: Data lists
ChIP-seq data	Publication	GEO accession Number
CHD7 in hiPSCs	Chai et al., 2018	GSE111327
CHD7 in hNECs	Chai et al., 2018	GSE111327
CHD7 in hNCCs	Chai et al., 2018	GSE111327
Histon modification in hESCs	Rada-Iglesias et al., 2011	GSE24447
Histon modification in hNECs	Chai et al., 2018	GSE111327
Histon modification in hNCCs	Rada-Iglesias et al., 2012	GSE28876
TFAP2A, NR2F1/2 in hNCCs	Rada-Iglesias et al., 2012	GSE28876
