# Supplementary material for: Chromatin remodeler CHD7 targets active enhancer region to regulate cell type-specific gene expression in human neural crest cells
Source: Sci Rep. 2022 Dec 31;12:22648. doi: 10.1038/s41598-022-27293-6 (PMC9805427; doi:10.1038/s41598-022-27293-6)
Supplement: Supplementary file 3 — Supplementary Table S2. [file 41598_2022_27293_MOESM3_ESM.xlsx]

## Sheet: List of super enhancers
NCC specific super enhancers				VISTA Enhancers			CHD7 binding regions 1			CHD7 binding regions 2			CHD7 binding regions 3			CHD7 binding regions 4			CHD7 binding regions 5
Chr	Start	End	closest gene	Chr	Start	End	Chr	Start	End	Chr	Start	End	Chr	Start	End	Chr	Start	End	Chr	Start	End
chr1	931227	941798	HES4
chr1	958354	1024835	RNF223				chr1	999624	999843
chr1	1222302	1242407	ACAP3
chr1	1292002	1297772	MXRA8				chr1	1294798	1295005	chr1	1295106	1295412	chr1	1295948	1296218
chr1	1366604	1370893	VWA1
chr1	1854646	1916897	CFAP74
chr1	2473122	2477630	TNFRSF14
chr1	3019736	3024019	PRDM16
chr1	3112777	3116903	PRDM16
chr1	3268313	3270658	PRDM16
chr1	3604519	3663900	TP73
chr1	4142276	4227313	C1orf174
chr1	4733606	4846158	AJAP1
chr1	5776575	5858726	NPHP4
chr1	5916145	5952123	NPHP4
chr1	5967604	6041320	NPHP4
chr1	6057090	6074945	KCNAB2
chr1	6323192	6450331	ACOT7
chr1	6964935	7050216	CAMTA1				chr1	7020478	7020673
chr1	7469276	7624855	CAMTA1				chr1	7531899	7532129	chr1	7609425	7609646
chr1	7688833	7742837	CAMTA1
chr1	9294816	9343647	H6PD				chr1	9335608	9335873	chr1	9340432	9340720
chr1	9651237	9690737	TMEM201
chr1	9887715	9989823	CTNNBIP1
chr1	12187528	12268652	TNFRSF1B				chr1	12203693	12203877	chr1	12221988	12222104
chr1	12600048	12664837	DHRS3				chr1	12609809	12610251	chr1	12616561	12616743	chr1	12656573	12656795	chr1	12664404	12664578
chr1	16018022	16060562	PLEKHM2
chr1	16257807	16298898	ZBTB17				chr1	16279396	16279623	chr1	16291905	16292088
chr1	16939257	16959794	NBPF1
chr1	17303939	17307642	MFAP2				chr1	17305199	17305470
chr1	17508380	17542984	PADI1
chr1	17724577	17762229	RCC2
chr1	19042715	19069181	PAX7
chr1	19221646	19277866	IFFO2
chr1	21543783	21596704	ECE1
chr1	21891989	21934984	RAP1GAP
chr1	22522571	22599515	WNT4
chr1	22639652	22678563	ZBTB40
chr1	23177233	23223086	EPHB2
chr1	23866570	23940085	ID3				chr1	23888826	23889082	chr1	23903641	23903879	chr1	23912111	23912227
chr1	24660941	24713226	STPG1
chr1	25014623	25069787	CLIC4				chr1	25046694	25046842	chr1	25068883	25069115
chr1	25266168	25373369	RUNX3
chr1	25977711	26033896	MAN1C1				chr1	26021525	26021778
chr1	26342865	26362573	EXTL1
chr1	26601440	26627052	UBXN11
chr1	26946052	26948491	RPS6KA1
chr1	27353555	27472867	SLC9A1				chr1	27438537	27438935
chr1	27609790	27646163	WDTC1
chr1	27723737	27745315	WASF2
chr1	27971561	27989834	IFI6
chr1	30147866	30184929	PTPRU				chr1	30161343	30161593	chr1	30181929	30182232	chr1	30182319	30182726
chr1	31313315	31389525	SDC3
chr1	31643672	31707292	NKAIN1
chr1	32120843	32166913	COL16A1				chr1	32124380	32124592	chr1	32155503	32155681	chr1	32166674	32166986
chr1	32180213	32219873	ADGRB2
chr1	32247276	32266509	SPOCD1
chr1	32799910	32805290	MARCKSL1
chr1	33182010	33241680	KIAA1522
chr1	33721168	33738527	ZNF362
chr1	36803256	36843461	STK40				chr1	36816991	36817248	chr1	36839410	36839616
chr1	38115679	38133371	RSPO1
chr1	38899691	38955990	RRAGC				chr1	38917280	38917523
chr1	41253140	41305988	KCNQ4
chr1	44683619	44741638	ERI3	chr1	44715420	44716129
chr1	45101088	45121373	RNF220
chr1	47973509	48064417	FOXD2
chr1	48142372	48191967	FOXD2
chr1	48225267	48318320	TRABD2B
chr1	53539750	53596619	SLC1A7
chr1	53736861	53787649	LRP8
chr1	53964389	53997572	GLIS1
chr1	62693623	62774422	KANK4
chr1	94034943	94136094	BCAR3				chr1	94080735	94080926
chr1	110312779	110367026	EPS8L3				chr1	110333431	110333620
chr1	110630943	110649622	UBL4B
chr1	154805919	154836750	KCNN3
chr1	154972080	154974688	ZBTB7B
chr1	156357863	156376074	RHBG
chr1	156659152	156663262	NES
chr1	156672867	156680938	CRABP2
chr1	156854564	156884877	PEAR1				chr1	156866569	156866775
chr1	160372991	160398204	VANGL2
chr1	180891389	180945749	KIAA1614
chr1	200856285	200878386	C1orf106
chr1	200928513	200989934	KIF21B
chr1	201845157	201912796	LMOD1				chr1	201872363	201872555	chr1	201885902	201886169
chr1	203293304	203297366	BTG2
chr1	203394102	203457961	PRELP
chr1	203523413	203526928	OPTC
chr1	204592175	204610016	LRRN2
chr1	204945204	205000723	NFASC
chr1	205637477	205640764	SLC45A3
chr1	208200483	208309269	PLXNA2
chr1	210464824	210470080	HHAT				chr1	210465183	210465276
chr1	227160731	227182997	ADCK3
chr1	228072879	228133204	WNT9A
chr1	228455693	228566797	OBSCN
chr1	229100292	229167495	RHOU
chr1	230216208	230295624	GALNT2				chr1	230220274	230220642
chr10	321805	468883	DIP2C
chr10	496972	732648	DIP2C
chr10	1126166	1178667	WDR37
chr10	3128735	3197450	PFKP				chr10	3137583	3137835
chr10	5588151	5668669	CALML3				chr10	5590879	5591082	chr10	5601930	5602085	chr10	5607686	5607853	chr10	5637895	5638383
chr10	6150686	6227498	PFKFB3
chr10	11887609	11964257	PROSER2
chr10	13688451	13891467	FRMD4A				chr10	13755001	13755365	chr10	13758463	13758613	chr10	13817898	13818117
chr10	14992643	15002871	DCLRE1C
chr10	31986251	31997858	ARHGAP12
chr10	32038164	32064581	ARHGAP12
chr10	71080885	71167655	HK1
chr10	71221074	71267877	TSPAN15
chr10	71398464	71429153	C10orf35
chr10	71469058	71530803	COL13A1				chr10	71475392	71475624	chr10	71529240	71529422
chr10	71565858	71685786	COL13A1				chr10	71624080	71624445
chr10	72438999	72477202	ADAMTS14				chr10	72475718	72475904
chr10	72788973	72853540	UNC5B
chr10	72982582	73061366	UNC5B				chr10	73004231	73004403	chr10	73020456	73020628
chr10	73074390	73118572	SLC29A3
chr10	73274066	73308356	CDH23
chr10	73445990	73527930	C10orf105
chr10	73767849	73770319	CHST3
chr10	75576925	75628073	CAMK2G
chr10	77159887	77165053	ZNF503	chr10	77164564	77165639
chr10	79529903	79682815	DLG5
chr10	80015755	80063588	RPS24				chr10	80063036	80063222
chr10	80224283	80233153	RPS24
chr10	80301454	80319884	RPS24
chr10	80497259	80540617	ZMIZ1				chr10	80501404	80501627	chr10	80516660	80516945
chr10	81135107	81227980	ZCCHC24				chr10	81194793	81194976
chr10	87978591	88027601	GRID1
chr10	88713272	88718305	MMRN2
chr10	99291614	99313881	UBTD1				chr10	99301955	99302291	chr10	99302919	99303263
chr10	101664216	101686985	DNMBP
chr10	102241525	102265407	SEC31B	chr10	102244842	102246334	chr10	102263938	102264116
chr10	102756370	102760984	LZTS2				chr10	102757954	102758326
chr10	103876591	103882516	LDB1
chr10	104401648	104407599	TRIM8				chr10	104405966	104406149
chr10	105339905	105441169	SH3PXD2A				chr10	105404903	105405230
chr10	105456588	105549887	SH3PXD2A
chr10	105880729	105887441	SFR1
chr10	112571640	112606867	RBM20
chr10	114779927	114833825	TCF7L2
chr10	114847408	114940883	TCF7L2				chr10	114847163	114847540
chr10	115019644	115043431	HABP2
chr10	119301200	119308255	EMX2
chr10	121402932	121454297	BAG3
chr10	123235828	123292569	FGFR2
chr10	123428002	123472058	FGFR2
chr10	123898644	123914659	TACC2				chr10	123900543	123900998
chr10	124233845	124277893	HTRA1				chr10	124254397	124254746	chr10	124264210	124264359
chr10	125978118	126056736	OAT				chr10	126028557	126028888	chr10	126029675	126029917
chr10	126210069	126429604	FAM53B
chr10	126744806	126747168	CTBP2
chr10	131638749	131752221	EBF3	chr10	131691086	131692848
chr10	133449803	133535275	PPP2R2D
chr10	133555273	133624846	PPP2R2D
chr10	134036433	134086391	STK32C
chr10	134822018	134897913	ADGRA1
chr10	134978502	135026169	KNDC1
chr11	637246	639986	DRD4
chr11	853089	899090	CHID1
chr11	937827	1060696	AP2A2
chr11	1275919	1327815	TOLLIP
chr11	1865535	1908964	LSP1				chr11	1884763	1885084
chr11	2029649	2060830	HOTS
chr11	2320248	2351339	TSPAN32
chr11	2530603	2621270	KCNQ1
chr11	3143918	3190854	OSBPL5
chr11	7593247	7623637	PPFIBP2
chr11	8335021	8411013	LMO1
chr11	8709513	8755646	ST5				chr11	8721510	8721696	chr11	8739478	8739711
chr11	15905545	15964839	LOC102724957
chr11	16625434	16629810	SOX6
chr11	17784575	17813996	KCNC1				chr11	17808591	17808764
chr11	32913679	32915956	QSER1
chr11	34164412	34228794	ABTB2
chr11	44536579	44560083	CD82
chr11	46907607	46936285	LRP4
chr11	58941821	58972628	DTX4
chr11	61032848	61067860	VWCE				chr11	61065199	61065501
chr11	61344250	61400263	SYT7				chr11	61370602	61370884
chr11	61891451	61918314	INCENP
chr11	62302259	62326381	AHNAK				chr11	62306785	62306993
chr11	63674374	63679402	MARK2
chr11	64022195	64043327	PLCB3
chr11	64163040	64183284	RPS6KA4
chr11	64325831	64345562	SLC22A11
chr11	64365760	64456460	NRXN2
chr11	65059078	65085085	CDC42EP2				chr11	65084631	65084790
chr11	65349252	65359631	EHBP1L1
chr11	65378292	65383559	MAP3K11
chr11	66452195	66488672	SPTBN2
chr11	68139859	68143556	LRP5
chr11	68801366	68899920	TPCN2				chr11	68808405	68808658
chr11	69053208	69089262	MYEOV	chr11	69054197	69056378	chr11	69064652	69065205	chr11	69069114	69069306
chr11	69157742	69215024	MYEOV				chr11	69167539	69167894
chr11	70125154	70211618	PPFIA1
chr11	70528328	70602270	SHANK2
chr11	70645668	70708422	SHANK2
chr11	71169859	71215648	NADSYN1
chr11	71749573	71757267	NUMA1
chr11	72953309	73000777	P2RY6
chr11	73362364	73376763	PLEKHB1
chr11	74381088	74432487	CHRDL2
chr11	75012862	75061061	ARRB1				chr11	75037182	75037403	chr11	75058987	75059185
chr11	75860163	75904219	WNT11
chr11	76288221	76341538	LRRC32				chr11	76288306	76288582
chr11	76872219	76926649	MYO7A
chr11	78756250	78809836	TENM4				chr11	78798277	78798546
chr11	111591847	111609363	PPP2R1B				chr11	111606592	111606680
chr11	117501967	117551177	DSCAML1
chr11	117928151	117973929	TMPRSS4
chr11	118777942	118781300	BCL9L				chr11	118781131	118781398
chr11	119188710	119192599	MCAM
chr11	119487656	119592713	PVRL1
chr11	120039677	120070104	OAF
chr11	125215762	125220260	PKNOX2				chr11	125215953	125216126
chr11	125239540	125241935	PKNOX2
chr11	125795101	125827302	DDX25
chr11	125946508	126075489	RPUSD4
chr11	126451995	126479506	KIRREL3
chr11	131513157	131554847	NTM
chr12	239898	295413	IQSEC3
chr12	648342	709139	NINJ2
chr12	1567182	1700204	FBXL14				chr12	1583322	1583769	chr12	1628446	1628655
chr12	2020859	2062160	DCP1B
chr12	2392805	2465918	CACNA1C				chr12	2420366	2420535	chr12	2445559	2445854
chr12	3109977	3165024	TEAD4
chr12	3185834	3274878	TSPAN9				chr12	3226719	3227070	chr12	3232167	3232339
chr12	3352507	3424845	TSPAN9
chr12	4218901	4252469	CCND2				chr12	4222347	4222465
chr12	5579525	5600052	NTF3
chr12	6641133	6645728	GAPDH
chr12	6713663	6727455	CHD4
chr12	6874658	6879941	PTMS
chr12	6926315	6931871	CD4
chr12	6934949	6939323	P3H3
chr12	48394633	48399549	COL2A1
chr12	49159574	49184097	ADCY6
chr12	50027660	50069223	FMNL3				chr12	50056855	50057080
chr12	50184760	50219821	NCKAP5L
chr12	52519039	52577782	KRT80				chr12	52575539	52575844	chr12	52576779	52576984
chr12	53436347	53466346	TNS2				chr12	53441650	53441822	chr12	53446402	53446624
chr12	54958780	54986402	PDE1B
chr12	57479593	57482589	NAB2
chr12	57525698	57606959	LRP1				chr12	57527165	57527290
chr12	65063370	65100541	RASSF3
chr12	105096234	105142573	CHST11
chr12	108689668	108740489	CMKLR1				chr12	108699384	108699565
chr12	110133683	110236643	FAM222A
chr12	111825398	111892729	SH2B3				chr12	111831841	111832064	chr12	111834961	111835301	chr12	111847327	111847499	chr12	111847639	111848071
chr12	112182577	112215337	ALDH2
chr12	112586011	112632775	HECTD4
chr12	113668829	113737577	TPCN1
chr12	113904103	113909671	LHX5
chr12	114100758	114140990	LHX5	chr12	114101195	114103805
chr12	114234930	114393053	RBM19	chr12	114370126	114372056	chr12	114268910	114269099
chr12	116796678	116891845	MED13L				chr12	116814447	116814693	chr12	116819759	116820204	chr12	116827916	116828135	chr12	116864232	116864500
chr12	116930586	116999535	MAP1LC3B2
chr12	120515258	120549112	CCDC64
chr12	120656842	120660002	PXN
chr12	120798844	120802658	MSI1
chr12	121661508	121721113	CAMKK2
chr12	122464515	122510668	BCL7A
chr12	123468031	123513014	PITPNM2
chr12	123526915	123611885	PITPNM2				chr12	123579353	123579490	chr12	123611099	123611478
chr12	123959951	124011427	RILPL1
chr12	124562334	124645084	ZNF664-FAM101A
chr12	124659176	124702460	ZNF664-FAM101A
chr12	128775904	128894079	TMEM132C
chr12	130903586	130983403	RIMBP2
chr12	131118364	131216287	STX2
chr12	131258087	131317474	STX2
chr12	131478749	131627819	ADGRD1
chr12	131701553	131772277	ADGRD1
chr12	131830185	131873840	SFSWAP
chr12	132076225	132109142	SFSWAP
chr12	132205582	132288826	SFSWAP
chr12	132303331	132357382	MMP17
chr12	132529472	132601831	DDX51
chr12	132913746	132963685	GALNT9
chr12	132976948	133151368	FBRSL1
chr13	23993300	24047179	SACS				chr13	24001460	24001836	chr13	24022131	24022295
chr13	30686043	30740245	KATNAL1				chr13	30716587	30716838
chr13	74706860	74710592	KLF12
chr13	98908127	99159483	STK24
chr13	99174215	99224729	STK24
chr13	100607090	100612396	ZIC5
chr13	101155115	101203119	PCCA
chr13	111278975	111318871	CARS2
chr13	111858547	111951217	ARHGEF7
chr13	113347573	113448379	ATP11A
chr13	113461654	113571356	ATP11A
chr13	114047757	114124022	ADPRHL1
chr13	114143833	114212988	TMCO3				chr13	114147686	114147897
chr13	114426025	114463077	TMEM255B
chr14	23314387	23322898	MMP14				chr14	23317594	23317845	chr14	23317902	23318262
chr14	23344908	23362295	REM2
chr14	35803268	35839641	NFKBIA
chr14	61592317	61623317	TMEM30B				chr14	61612099	61612428	chr14	61614793	61614998	chr14	61619796	61619986	chr14	61620082	61620130	chr14	61620233	61620510
chr14	68825656	68844538	RAD51B	chr14	68842757	68845775
chr14	74184485	74251227	ELMSAN1				chr14	74223148	74223415
chr14	74967065	74999227	LTBP2
chr14	75033191	75120281	LTBP2				chr14	75038448	75039005	chr14	75086356	75086703	chr14	75087223	75087606
chr14	75916875	75926438	JDP2				chr14	75919672	75919939
chr14	76541407	76589760	GPATCH2L
chr14	77234178	77255891	VASH1
chr14	90950028	91060262	CALM1
chr14	91716307	91881367	CCDC88C
chr14	93456871	93517003	ITPK1
chr14	94181973	94245880	PRIMA1
chr14	96519069	96584005	C14orf132				chr14	96552452	96552689	chr14	96562148	96562354	chr14	96571000	96571320
chr14	100570111	100613022	EVL
chr14	100680138	100696992	YY1
chr14	100745890	100761525	SLC25A29
chr14	101120151	101199375	DLK1
chr14	101231587	101257937	DLK1
chr14	102285637	102399909	PPP2R5C
chr14	102652560	102701596	WDR20				chr14	102653532	102653704
chr14	102782279	102808354	ZNF839
chr14	103197670	103247807	TRAF3
chr14	103345450	103384015	TRAF3
chr14	103403709	103498744	CDC42BPB
chr14	104035311	104083858	APOPT1				chr14	104060672	104061089
chr14	104609554	104673440	KIF26A
chr14	104746692	104870335	KIF26A
chr14	105015795	105064122	C14orf180
chr14	105522265	105560201	GPR132
chr14	105659352	105695346	BRF1
chr14	105790098	105866565	PACS2
chr15	22903901	23009609	CYFIP1
chr15	29210092	29248705	APBA2
chr15	29261839	29296347	APBA2
chr15	31634988	31675089	KLF13
chr15	41856165	41877909	TYRO3
chr15	42134778	42205468	SPTBN5
chr15	45442741	45477222	SHF
chr15	63074467	63105286	TLN2
chr15	64171046	64216651	HERC1
chr15	65127907	65197799	PLEKHO2
chr15	67298202	67337023	SMAD3				chr15	67316770	67317014	chr15	67334163	67334623	chr15	67336777	67336941
chr15	68594339	68668111	ITGA11				chr15	68627001	68627173	chr15	68639759	68640201	chr15	68644923	68645114
chr15	70784892	70832725	UACA				chr15	70785070	70785465	chr15	70787140	70787548	chr15	70801091	70801333	chr15	70818914	70819110
chr15	73975945	73989058	CD276
chr15	74666212	74721833	SEMA7A				chr15	74692293	74692581
chr15	74840622	74905073	ARID3B	chr15	74870847	74872794
chr15	75943694	75973080	SNX33
chr15	76450424	76505180	TMEM266
chr15	78068581	78182042	LINGO1
chr15	99942716	99995714	MEF2A				chr15	99995175	99995533
chr15	101584245	101758983	CHSY1				chr15	101611066	101611201	chr15	101668032	101668207	chr15	101740061	101740261
chr16	341295	392936	AXIN1
chr16	677608	681668	WFIKKN1
chr16	765167	769590	METRN
chr16	1474203	1507144	CCDC154
chr16	1580366	1585866	TMEM204
chr16	1676495	1732866	CRAMP1
chr16	2106317	2145669	TSC2
chr16	2635916	2661812	PDPK1
chr16	3627014	3662325	SLX4
chr16	4441479	4443841	VASN				chr16	4442725	4442947
chr16	4684113	4757151	MGRN1
chr16	8940598	8958890	CARHSP1
chr16	8973985	9054209	USP7
chr16	11047995	11204281	CLEC16A				chr16	11076778	11077091	chr16	11085574	11085999	chr16	11123886	11124185	chr16	11172041	11172244	chr16	11173549	11174008	chr16	11178306	11178589	chr16	11194352	11194531
chr16	11752785	11777380	SNN
chr16	19297123	19316457	CLEC19A
chr16	27214287	27216083	KDM8
chr16	27460835	27542413	GTF3C1
chr16	27680589	27796408	KIAA0556
chr16	29821167	29828743	PRRT2
chr16	30409494	30412613	ZNF48
chr16	30526659	30570657	ZNF747
chr16	30783798	30792167	ZNF629
chr16	30885821	30900375	BCL7C
chr16	30957846	30962510	ORAI3
chr16	31138222	31154414	PRSS8
chr16	31453909	31479004	ARMC5
chr16	46921290	46964081	GPT2
chr16	49522812	49670090	ZNF423				chr16	49654408	49654613
chr16	50457782	50511180	BRD7
chr16	50529376	50554929	NKD1
chr16	50572394	50688872	NKD1
chr16	53070750	53134196	CHD9				chr16	53114657	53114918	chr16	53132837	53133008	chr16	53133633	53133643
chr16	57777951	57810281	KIFC3
chr16	58526061	58530810	NDRG4
chr16	66542869	66560943	TK2				chr16	66550707	66550936
chr16	67458395	67498922	ATP6V0D1
chr16	70410246	70426459	ST3GAL2
chr16	70487947	70524425	FUK
chr16	75088219	75147872	ZNRF1
chr16	81481088	81748478	CMIP				chr16	81491517	81491655
chr16	84005029	84039317	NECAB2
chr16	84955878	85038137	ZDHHC7
chr16	85731477	85767915	C16orf74
chr16	86052091	86109160	IRF8
chr16	86876290	87021934	FOXL1	chr16	86943367	86946175	chr16	86985429	86985641
chr16	87067317	87110923	C16orf95
chr16	87151563	87221134	C16orf95				chr16	87166271	87166498	chr16	87212645	87212914
chr16	87702286	87780788	KLHDC4
chr16	87839652	87894693	SLC7A5
chr16	88080973	88132609	BANP
chr16	88316213	88366773	ZNF469				chr16	88349449	88349641	chr16	88365752	88366035
chr16	88525295	88633210	ZFPM1
chr16	88777462	88867096	PIEZO1
chr16	88881849	88915361	GALNS
chr16	89018556	89062833	LOC100129697	chr16	89057397	89061023
chr16	89099850	89147347	ACSF3
chr16	89321243	89565594	LOC100287036				chr16	89386807	89386996
chr16	89647726	89692097	DPEP1				chr16	89668891	89669205
chr16	89793403	89841708	FANCA
chr17	49078	87664	RPH3AL
chr17	904991	1024690	ABR				chr17	1014489	1014749	chr17	1018429	1018631	chr17	906092	906308
chr17	1619755	1641522	WDR81				chr17	1626336	1626629
chr17	1899165	1924607	RTN4RL1
chr17	1965934	1999137	SMG6
chr17	4413355	4455727	SPNS2
chr17	7116618	7120787	DLG4
chr17	7785467	7812464	CHD3
chr17	8124362	8138469	CTC1
chr17	9099565	9175617	NTN1
chr17	18131524	18136148	LLGL1
chr17	20841314	20931867	USP22
chr17	25646837	25708622	WSB1				chr17	25691220	25691325
chr17	25788490	25899096	KSR1				chr17	25874009	25874181
chr17	27403858	27485700	TIAF1
chr17	29727623	29763055	RAB11FIP4
chr17	36808754	36831122	C17orf96
chr17	37029995	37082199	LASP1				chr17	37036260	37036504
chr17	38220996	38229019	THRA
chr17	38505698	38508950	RARA
chr17	40175761	40240728	ZNF385C
chr17	40829259	40832571	PLEKHH3
chr17	41367771	41411638	TMEM106A
chr17	41693639	41755419	MEOX1				chr17	41747583	41747663
chr17	42662016	42688054	FZD2				chr17	42664754	42665095	chr17	42676838	42677135	chr17	42685679	42686024
chr17	42809223	42873602	ADAM11
chr17	43247843	43260070	HEXIM2
chr17	43341983	43389484	MAP3K14				chr17	43343354	43343593
chr17	45944053	45983342	SP2
chr17	47512240	47534729	PHB
chr17	47940273	47993540	FLJ45513
chr17	48334538	48355375	TMEM92				chr17	48343740	48343994	chr17	48344151	48344349
chr17	48735492	48768542	ABCC3
chr17	48834529	48883812	WFIKKN2
chr17	55698146	55786190	CCDC182
chr17	55969560	55971317	CUEDC1
chr17	55975285	55977625	CUEDC1				chr17	55976410	55976599
chr17	60729513	60732211	MRC2				chr17	60729827	60730052
chr17	62003173	62039920	SCN4A
chr17	63554374	63557785	AXIN2
chr17	70556583	70627891	SOX9				chr17	70611290	70611472
chr17	72004680	72056456	RPL38
chr17	72237645	72273883	TTYH2
chr17	72438492	72456813	CD300A
chr17	72758885	72761386	SLC9A3R1
chr17	72792583	72837298	TMEM104
chr17	73109848	73131835	ARMC7
chr17	73464380	73501407	TMEM94
chr17	73601758	73658878	SMIM5
chr17	73804835	73837167	UNK
chr17	74354013	74418492	UBE2O				chr17	74366847	74367060
chr17	74524292	74528074	CYGB				chr17	74525871	74526043
chr17	74667122	74704176	MXRA7				chr17	74684800	74684972
chr17	74920718	74998960	MGAT5B
chr17	75281786	75328066	SEP09				chr17	75319113	75319510
chr17	75367683	75373995	SEP09
chr17	75414762	75419055	SEP09				chr17	75417341	75417550
chr17	75419133	75422970	SEP09				chr17	75419813	75420014	chr17	75421133	75421546
chr17	75427855	75434859	SEP09
chr17	75445081	75451118	SEP09
chr17	75474985	75480249	SEP09
chr17	75714314	75750777	SEP09
chr17	76121099	76125460	TMC6
chr17	76360555	76363159	SOCS3				chr17	76361894	76362232
chr17	77122846	77170637	RBFOX3
chr17	78301337	78369468	RNF213
chr17	79111882	79191375	AATK
chr17	80724815	80901469	ZNF750				chr17	80890738	80890880
chr17	81121365	81150917	METRNL
chr18	34973070	35051819	CELF4
chr18	43918653	43973512	RNF165
chr18	43991648	44064909	RNF165
chr18	46067660	46135209	CTIF
chr18	46158359	46210342	CTIF
chr18	46501874	46579341	SMAD7
chr18	56448958	56457905	ZNF532				chr18	56456822	56457040
chr18	74051395	74200119	ZNF516
chr18	74670493	74744671	MBP
chr18	76960711	77022151	ATP9B	chr18	77010009	77010795
chr18	77162974	77351060	NFATC1				chr18	77218513	77218685	chr18	77245982	77246172	chr18	77330799	77331105
chr18	77443392	77509679	CTDP1
chr18	77877882	77958509	PARD6G
chr19	1136260	1194645	SBNO2
chr19	1409974	1436004	DAZAP1
chr19	3428426	3459426	NFIC
chr19	3806804	3850057	ZFR2
chr19	4350546	4397731	SH3GL1
chr19	4672719	4717046	DPP9-AS1
chr19	5290275	5295684	PTPRS
chr19	5391380	5398340	PTPRS
chr19	5467273	5499958	ZNRF4
chr19	5557869	5606215	SAFB2
chr19	7915182	7937962	EVI5L
chr19	8170953	8226556	FBN3
chr19	10752787	10755744	SLC44A2
chr19	10990529	10993310	CARM1
chr19	10997572	11000003	CARM1
chr19	11111526	11180471	SMARCA4
chr19	11311077	11364832	DOCK6
chr19	13315242	13393171	CACNA1A
chr19	13957079	13959182	NANOS3				chr19	13957851	13958143	chr19	13958301	13958789
chr19	14067413	14113887	RFX1
chr19	14257414	14314352	ADGRL1
chr19	16449858	16540201	EPS15L1				chr19	16449723	16450047
chr19	16555911	16580340	EPS15L1
chr19	16691775	16730724	MED26
chr19	16968444	17017930	F2RL3
chr19	17835589	17873849	FCHO1
chr19	18807054	18887919	CRTC1
chr19	19572343	19576571	GATAD2A
chr19	19598322	19601411	GATAD2A
chr19	19656957	19704004	PBX4
chr19	33732235	33782375	CEBPA
chr19	33874634	34000987	PEPD
chr19	34351327	34380146	KCTD15
chr19	35557775	35622336	FXYD3
chr19	36351651	36362898	KIRREL2
chr19	38625728	38708455	SIPA1L3
chr19	39341289	39343903	HNRNPL
chr19	39617272	39684852	PAK4
chr19	39891561	39895014	ZFP36				chr19	39894208	39894436	chr19	39894491	39894689
chr19	40736225	40758098	AKT2
chr19	40923058	40940437	SERTAD1				chr19	40931413	40931586
chr19	41089232	41132281	LTBP4
chr19	41219888	41223747	ADCK4				chr19	41221516	41221806
chr19	41803426	41835179	CCDC97				chr19	41828898	41829160	chr19	41829316	41829846	chr19	41830972	41831225
chr19	42834408	42882681	MEGF8
chr19	44231217	44249570	SMG9
chr19	45600073	45677441	PPP1R37
chr19	45931704	45959804	ERCC1				chr19	45959054	45959513
chr19	47446569	47509967	ARHGAP35				chr19	47466313	47466645
chr19	47559758	47610822	ZC3H4
chr19	47685761	47729369	SAE1
chr19	47766434	47778658	CCDC9
chr19	49628421	49654294	PPFIA3
chr19	50091722	50135487	PRR12				chr19	50117453	50117649
chr19	50835065	50837725	KCNC3
chr19	52190910	52194569	SPACA6
chr19	55598220	55626245	PPP1R12C
chr19	56096388	56105269	ZNF579
chr19	56825343	56827135	ZNF582
chr19	58859188	58892869	ZNF497
chr19	58909009	58920927	ZNF584
chr19	58968565	58992992	ZNF324
chr19	59083347	59094790	CENPBD1P1
chr2	670446	692639	TMEM18
chr2	734535	797950	TMEM18
chr2	1586942	1700635	PXDN				chr2	1629076	1629566
chr2	1716373	1755476	PXDN				chr2	1735655	1735950
chr2	1795999	1846109	MYT1L
chr2	3105146	3152699	TSSC1
chr2	3172044	3219207	TSSC1
chr2	3266230	3353494	TSSC1	chr2	3268196	3270849
chr2	3402147	3498951	TRAPPC12
chr2	3681610	3714942	ALLC
chr2	8627756	8692630	ID2				chr2	8683746	8684130	chr2	8685256	8685540
chr2	8816173	8818800	ID2
chr2	9278919	9352924	ASAP2				chr2	9320012	9320311	chr2	9331226	9331409
chr2	9365816	9556290	ASAP2
chr2	10327011	10397057	C2orf48
chr2	10466761	10520500	HPCAL1
chr2	11071981	11133233	KCNF1				chr2	11076313	11076705
chr2	11505684	11544294	ROCK2				chr2	11514772	11515005
chr2	11878647	11903239	LPIN1
chr2	15777718	15817968	DDX1
chr2	15886097	15967414	MYCN
chr2	16498754	16517188	FAM49A
chr2	20262509	20297882	LAPTM4A				chr2	20262426	20262860	chr2	20271383	20271624
chr2	20364161	20422097	SDC1				chr2	20385436	20385629
chr2	25042322	25102021	ADCY3
chr2	25311089	25377683	EFR3B
chr2	25400262	25465304	POMC
chr2	26672295	26725280	OTOF
chr2	27300714	27304628	EMILIN1				chr2	27301102	27301524
chr2	28542145	28614316	FOSL2
chr2	42153762	42198941	C2orf91				chr2	42159463	42159696	chr2	42190919	42191067	chr2	42193592	42193963
chr2	43077283	43108475	HAAO
chr2	45483694	45516736	SIX2
chr2	63277916	63284257	OTX1
chr2	64844100	64877237	SERTAD2
chr2	71781629	71833445	DYSF
chr2	71893432	71948449	DYSF	chr2	71898013	71900892	chr2	71944147	71944356
chr2	85374602	85425782	TCF7L1
chr2	85943458	85972747	ATOH8
chr2	86214532	86278898	POLR1A				chr2	86225391	86225630
chr2	97531745	97536749	SEMA4C
chr2	99153904	99209912	INPP4A
chr2	106360603	106441500	NCK2
chr2	111593685	111632096	ACOXL
chr2	113922646	114002018	PSD4				chr2	113998595	113998777
chr2	128998112	129083560	HS6ST1
chr2	129230824	129313343	HS6ST1
chr2	174877411	174928511	SP3
chr2	218577842	218621722	TNS1				chr2	218597742	218598125
chr2	218658700	218746356	TNS1				chr2	218723423	218723615
chr2	218766543	218890648	TNS1	chr2	218801171	218803563	chr2	218784634	218784908	chr2	218799003	218799312	chr2	218872890	218873081
chr2	220313705	220342153	SPEG				chr2	220317687	220317916
chr2	232502420	232566828	PTMA	chr2	232527256	232532109
chr2	233173667	233238413	DIS3L2
chr2	234327256	234395605	DGKD
chr2	234727876	234764320	HJURP
chr2	235241441	235287078	ARL4C
chr2	236407294	236427655	AGAP1
chr2	236589333	236685685	AGAP1
chr2	237751001	237831049	COPS8				chr2	237780135	237780553
chr2	238772632	238832392	RAMP1	chr2	238803368	238807597
chr2	240408876	240468084	HDAC4
chr2	240873615	240923122	NDUFA10
chr2	241134023	241199516	OTOS	chr2	241197357	241200155	chr2	241190678	241190927
chr2	241279787	241353176	GPC1	chr2	241307979	241312994
chr2	241533320	241588610	GPR35
chr2	241643383	241734361	KIF1A
chr2	241886798	241908572	SNED1
chr2	242136333	242205284	HDLBP
chr2	242594110	242616605	ATG4B
chr2	242792484	242852283	RTP5
chr20	308995	353752	NRSN2
chr20	1274068	1319208	SDCBP2
chr20	1816032	1930755	SIRPA
chr20	3779533	3792821	CDC25B				chr20	3792318	3792594
chr20	17585799	17634084	RRBP1
chr20	19737892	19765559	RIN2
chr20	25261472	25309773	ABHD12
chr20	25440584	25491860	NINL				chr20	25488780	25488966
chr20	30398133	30431215	MYLK2				chr20	30400272	30400452	chr20	30423934	30424245
chr20	31082790	31171190	NOL4L	chr20	31112334	31117114	chr20	31089622	31089859
chr20	31190959	31299468	C20orf203
chr20	33580755	33611691	TRPC4AP
chr20	34692215	34737723	EPB41L1
chr20	35083473	35141207	DLGAP4
chr20	35855343	35912656	GHRH
chr20	35934342	35992382	SRC
chr20	36535060	36573958	VSTM2L
chr20	37047266	37081766	RALGAPB
chr20	40002475	40045364	EMILIN3
chr20	43227081	43277629	ADA				chr20	43274947	43275135
chr20	43966909	43974416	SDC4
chr20	45180245	45212888	SLC13A3				chr20	45187267	45187428
chr20	45831364	45915619	ZMYND8				chr20	45903267	45903543
chr20	48177555	48227706	PTGIS				chr20	48178895	48179225	chr20	48200205	48200389
chr20	48462086	48518453	SLC9A8
chr20	48850094	48925871	LINC01272				chr20	48909200	48909470
chr20	49184516	49225396	FAM65C
chr20	49242046	49312221	FAM65C	chr20	49306307	49309162
chr20	49430500	49496489	BCAS4
chr20	50256012	50332297	ATP9A				chr20	50277581	50277850
chr20	55378020	55403898	TFAP2C
chr20	55499902	55533745	TFAP2C
chr20	57271359	57294742	NPEPL1
chr20	57881325	58010806	EDN3
chr20	59665712	59721419	CDH4
chr20	59837318	59907925	CDH4
chr20	60194066	60255532	CDH4
chr20	60551242	60608365	TAF4
chr20	61021788	61088339	GATA5
chr20	61506009	61534777	DIDO1
chr20	61891301	61894047	NKAIN4
chr20	61937839	61979815	COL20A1
chr20	61994386	62013238	CHRNA4
chr20	62217536	62273062	GMEB2
chr20	62295842	62333247	RTEL1				chr20	62313904	62314095	chr20	62330515	62330763
chr20	62825590	62878773	MYT1				chr20	62855734	62856034
chr21	33251765	33286527	HUNK
chr21	33678177	33741144	URB1
chr21	35553134	35577660	MRPS6
chr21	38629547	38631268	DSCR3
chr21	40338017	40407982	PSMG1	chr21	40361359	40363126	chr21	40357118	40357264
chr21	40458577	40510765	PSMG1
chr21	43218567	43324091	PRDM15
chr21	44079840	44131560	PDE9A				chr21	44098075	44098396
chr21	44144198	44204588	PDE9A				chr21	44144362	44144736
chr21	44436199	44483651	CBS
chr21	45145784	45189439	PDXK
chr21	47237442	47312763	PCBP3				chr21	47294982	47295331
chr21	47441258	47504904	COL6A2				chr21	47459016	47459188	chr21	47469140	47469645	chr21	47480618	47480951	chr21	47499379	47499607
chr21	47733604	47864304	PCNT
chr22	17670770	17680898	CECR1
chr22	17695347	17753872	CECR1
chr22	18912204	18918554	PRODH
chr22	19771233	19812781	GNB1L
chr22	20747733	20779525	ZNF74	chr22	20775061	20779007
chr22	22271608	22318824	PPM1F
chr22	23415315	23471612	GNAZ
chr22	23725815	23760815	IGLL1
chr22	23834792	23879954	IGLL1
chr22	24158195	24200690	DERL3				chr22	24186619	24186851
chr22	24486673	24594412	CABIN1
chr22	25342520	25405072	TMEM211
chr22	25434906	25527902	KIAA1671
chr22	25750164	25803100	LRP5L
chr22	28368661	28449161	TTC28
chr22	29424808	29450817	ZNRF3				chr22	29427365	29427635
chr22	29525589	29657174	EMID1
chr22	30066786	30101479	NF2
chr22	30592089	30656466	LIF				chr22	30591813	30592092	chr22	30592178	30592972	chr22	30602913	30603257	chr22	30606429	30606728	chr22	30646539	30646985
chr22	30818184	30820880	SEC14L2				chr22	30818900	30819150
chr22	33206354	33315101	TIMP3				chr22	33276963	33277223
chr22	35700909	35751921	TOM1
chr22	35806425	35877333	MCM5
chr22	36805962	36870034	TXN2				chr22	36829437	36829630	chr22	36835821	36836169	chr22	36864105	36864361
chr22	38028130	38031697	SH3BP1
chr22	38283674	38339157	MICALL1				chr22	38301152	38301360
chr22	38735134	38750072	LOC400927-CSNK1E
chr22	39124925	39172050	SUN2
chr22	39818225	39892509	MGAT3
chr22	40069670	40112869	CACNA1I
chr22	40393689	40430238	FAM83F
chr22	40793449	40825985	MKL1
chr22	41720293	41757847	ZC3H7B
chr22	41839942	41844834	TOB2
chr22	43138311	43169338	A4GALT
chr22	43551696	43576769	TTLL12
chr22	43593632	43645994	SCUBE1
chr22	43659891	43729257	SCUBE1
chr22	44737226	44792137	KIAA1644
chr22	45244585	45402469	PHF21B
chr22	45620185	45665052	KIAA0930
chr22	46742981	46927968	CELSR1				chr22	46853441	46853631	chr22	46897653	46897848
chr22	47122665	47150570	CERK
chr22	47411002	47470718	TBC1D22A
chr22	47495097	47573115	TBC1D22A
chr22	48891143	49116741	FAM19A5
chr22	49196576	49289085	FAM19A5
chr22	50145370	50206764	BRD1
chr22	51109318	51156642	SHANK3
chr3	8562571	8607394	LMCD1
chr3	12935296	13002826	IQSEC1
chr3	13023304	13152807	IQSEC1				chr3	13066704	13066869
chr3	13280834	13458168	NUP210
chr3	13809910	13889003	WNT7A
chr3	14578073	14619442	GRIP2
chr3	32881238	32941838	TRIM71
chr3	45577855	45608984	LIMD1				chr3	45592950	45593408
chr3	46971800	47009146	CCDC12
chr3	47025825	47052102	NBEAL2
chr3	47431908	47472678	PTPN23
chr3	48439817	48475535	PLXNB1
chr3	49492296	49505126	DAG1
chr3	49555992	49578307	DAG1
chr3	49840018	49848852	UBA7
chr3	49909393	49927623	CAMKV
chr3	50173826	50178127	SEMA3F
chr3	50273593	50277461	GNAI2
chr3	50277570	50281457	GNAI2
chr3	50282649	50284459	GNAI2
chr3	50294656	50299547	SEMA3B
chr3	50301552	50304983	SEMA3B
chr3	50455355	50535736	CACNA2D2
chr3	50612007	50641614	HEMK1	chr3	50636478	50640158
chr3	50661478	50689977	MAPKAPK3
chr3	51714201	51738898	TEX264
chr3	52085856	52090466	DUSP7
chr3	52102413	52105970	DUSP7
chr3	52499482	52532948	NISCH
chr3	57927042	57968412	FLNB				chr3	57955634	57955823	chr3	57960585	57960807
chr3	58020493	58176517	FLNB				chr3	58027571	58027747	chr3	58038122	58038441
chr3	112804238	112824777	C3orf17	chr3	112811494	112816407
chr3	112992692	112996007	BOC
chr3	123351132	123383151	MYLK
chr3	124482476	124534665	ITGB5
chr3	126137567	126220472	ZXDC
chr3	126433295	126503501	CHCHD6
chr3	127948093	128141319	EEFSEC				chr3	127993700	127993984
chr3	133767541	133804004	SLCO2A1
chr3	169375962	169386531	MECOM
chr3	186664706	186743646	ST6GAL1				chr3	186717834	186717982
chr3	194323766	194360274	TMEM44
chr3	194746545	194845706	XXYLT1				chr3	194751593	194751891	chr3	194840242	194840470
chr3	196339161	196373477	NRROS
chr3	196706639	196766287	MFI2
chr3	197062193	197105206	DLG1
chr3	197169106	197251481	BDH1				chr3	197214756	197215199	chr3	197217006	197217371
chr4	622374	660490	PDE6B
chr4	737385	782498	PCGF3
chr4	825217	923051	GAK
chr4	1286442	1379695	MAEA
chr4	1522072	1661393	FAM53A	chr4	1613479	1614106
chr4	1930331	1994861	NELFA
chr4	2067268	2079818	NAT8L
chr4	2248566	2272444	MXD4
chr4	2789444	2839832	SH3BP2
chr4	3470592	3531873	DOK7
chr4	3601908	3741283	ADRA2C
chr4	4560186	4671142	STX18
chr4	4752501	4768391	MSX1				chr4	4765111	4765294
chr4	6917958	6965142	TBC1D14
chr4	6991294	7035143	TBC1D14
chr4	7122854	7169292	SORCS2				chr4	7126937	7127084	chr4	7136472	7136695	chr4	7137202	7137408
chr4	7200222	7257982	SORCS2				chr4	7208969	7209206	chr4	7212589	7212844
chr4	7274310	7576305	SORCS2				chr4	7373251	7373409
chr4	7589310	7679809	PSAPL1				chr4	7651640	7652035
chr4	7757803	7830070	AFAP1
chr4	8367140	8413867	ACOX3
chr4	30712660	30720453	PCDH7
chr4	55083649	55100563	PDGFRA
chr4	140640976	140708296	MAML3
chr4	141071363	141075374	MAML3
chr4	141157753	141174414	SCOC
chr5	138674	203954	PLEKHG4B				chr5	168453	168818
chr5	603515	674930	CEP72
chr5	939750	964682	NKD2				chr5	957129	957319
chr5	1462526	1520386	LPCAT1
chr5	6723370	6773298	PAPD7
chr5	14708048	14740791	ANKH
chr5	43063793	43067841	ANXA2R
chr5	115889035	115910935	SEMA6A
chr5	133331599	133343800	VDAC1
chr5	133886420	133923051	JADE2
chr5	135376781	135402855	TGFBI				chr5	135389369	135389746	chr5	135394056	135394535
chr5	137922644	137947679	HSPA9
chr5	138256011	138310087	SIL1
chr5	141845699	141892620	FGF1				chr5	141866286	141866450
chr5	148784279	148788572	IL17B
chr5	149156182	149228293	PPARGC1B
chr5	149519529	149522258	PDGFRB				chr5	149520440	149520591
chr5	149531897	149536148	PDGFRB
chr5	149739825	149821878	CD74
chr5	149953038	149956696	SYNPO
chr5	150007338	150037436	SYNPO				chr5	150017083	150017496	chr5	150020016	150020380
chr5	159671011	159727474	CCNJL
chr5	168263605	168313633	SLIT3
chr5	168433763	168514375	SLIT3
chr5	170849707	170878568	FGF18				chr5	170877958	170878282
chr5	171560397	171607302	STK10
chr5	171829661	171890496	SH3PXD2B				chr5	171840030	171840295	chr5	171870542	171870828
chr5	172072716	172142622	NEURL1B				chr5	172087327	172087332
chr5	173752610	173766778	HMP19
chr5	174134714	174163284	MSX2	chr5	174160174	174161834
chr5	176103597	176170827	TSPAN17
chr5	176919117	176924703	PDLIM7				chr5	176921790	176921913	chr5	176923818	176924008
chr5	177774977	177778845	COL23A1
chr5	177930849	177989072	COL23A1
chr5	178549652	178665717	ADAMTS2
chr5	178680706	178766211	ADAMTS2
chr5	179285290	179330436	TBC1D9B
chr5	179502515	179528664	RNF130
chr6	2985093	2991200	NQO2
chr6	3603648	3664273	PXDC1
chr6	7214308	7269279	RREB1
chr6	15472839	15526996	JARID2
chr6	21587146	21589738	SOX4
chr6	32163616	32165465	NOTCH4				chr6	32164237	32164424
chr6	33577213	33579589	ITPR3
chr6	33950095	34068031	GRM4
chr6	36733164	36798270	CPNE5				chr6	36795284	36795560
chr6	37015066	37051602	FGD2				chr6	37045602	37045924
chr6	37504896	37559445	CCDC167
chr6	37671853	37691507	MDGA1
chr6	38104325	38161285	ZFAND3
chr6	41409249	41425034	FOXP4
chr6	41455517	41473370	FOXP4				chr6	41456340	41456655	chr6	41457140	41457438	chr6	41471664	41472073
chr6	41536076	41538383	FOXP4
chr6	42386264	42422512	TRERF1
chr6	43662780	43684257	MRPS18A				chr6	43670525	43670958
chr6	43793294	43854037	VEGFA
chr6	43875547	43974583	C6orf223
chr6	43988945	44078514	MRPL14				chr6	44003364	44003606	chr6	44009332	44009786	chr6	44026334	44026574
chr6	107424332	107440485	BEND3
chr6	107974498	107996700	SCML4				chr6	107986737	107986880
chr6	111872224	111897889	TRAF3IP2	chr6	111871688	111876668
chr6	111982765	112032948	FYN
chr6	161555657	161591303	AGPAT4
chr6	166843978	166930353	RPS6KA2
chr6	168443898	168500299	FRMD1
chr6	170025750	170099772	WDR27
chr6	170334840	170412793	ERMARD
chr6	170466687	170507770	DLL1
chr6	170732049	170774008	PSMB1	chr6	170747095	170748864	chr6	170747557	170747922
chr7	134150	184691	FAM20C
chr7	199073	230277	FAM20C
chr7	362525	416768	WI2-2373I1.2
chr7	444842	547696	PDGFA
chr7	572330	708333	PRKAR1B				chr7	582531	582741	chr7	582802	583180
chr7	779660	826406	DNAAF5
chr7	1299209	1402366	UNCX
chr7	1417185	1522228	MICALL2
chr7	1707859	1779861	ELFN1
chr7	2536671	2539856	LFNG
chr7	2746104	2776571	AMZ1
chr7	2897337	2978497	GNA12				chr7	2903313	2903623
chr7	4169274	4287597	SDK1
chr7	4829214	4890509	RADIL
chr7	6197376	6222964	CYTH3
chr7	23512988	23514782	IGF2BP3
chr7	44252406	44330217	CAMK2B				chr7	44297553	44297783
chr7	47748487	47804001	C7orf65				chr7	47803178	47803605
chr7	50659168	50792670	GRB10
chr7	66903621	66936763	TYW1
chr7	73415501	73470962	ELN				chr7	73437538	73437760
chr7	73677774	73795292	CLIP2				chr7	73686772	73687301
chr7	73947130	74058153	GTF2IRD1
chr7	75156972	75261391	HIP1				chr7	75194533	75194816
chr7	75510917	75536147	RHBDD2
chr7	75594185	75598295	POR
chr7	75993281	76025880	YWHAG
chr7	97800250	97872845	LMTK2
chr7	97897857	97942096	BRI3
chr7	100068562	100092239	NYAP1
chr7	101497044	101548847	CUX1
chr7	101562414	101667489	CUX1				chr7	101596354	101596564
chr7	101789497	101964422	CUX1
chr7	127695774	127737465	LRRC4
chr7	128470485	128474193	FLNC
chr7	129771908	129802430	TMEM209
chr7	129989660	129992682	CPA5
chr7	140206587	140265100	DENND2A				chr7	140241213	140241501
chr7	149480602	149528915	SSPO
chr7	150703533	150718374	ATG9B
chr7	157776343	157826633	PTPRN2
chr7	158806873	158830135	VIPR2
chr8	612831	681703	ERICH1
chr8	10459001	10513130	RP1L1
chr8	22477634	22500049	BIN3
chr8	26297802	26323982	PNMA2				chr8	26308797	26309081	chr8	26315342	26315609
chr8	37635471	37685205	ADGRA2	chr8	37683090	37685347
chr8	38794007	38796413	PLEKHA2
chr8	41106220	41164916	SFRP1
chr8	41178849	41204009	SFRP1
chr8	142050543	142106880	DENND3
chr8	142623525	142742250	MROH5
chr8	142835998	142880214	MROH5				chr8	142869674	142870038
chr8	143247108	143315160	TSNARE1
chr8	143355336	143441413	TSNARE1
chr8	143648084	143705451	ARC
chr8	144094574	144125721	LY6E
chr8	144360956	144375814	ZNF696
chr8	144437927	144490197	RHPN1
chr8	144517039	144620995	ZC3H3
chr8	144957722	144988898	EPPK1
chr8	145022155	145041089	PLEC				chr8	145022604	145022923
chr9	967947	973904	DMRT3	chr9	973435	975288
chr9	2234766	2243317	SMARCA2	chr9	2240936	2242833
chr9	16303493	16346063	C9orf92				chr9	16329923	16329998	chr9	16335866	16336142
chr9	35904871	35914757	HRCT1				chr9	35906033	35906205
chr9	37428840	37450421	ZBTB5
chr9	37903516	37971620	SHB				chr9	37938132	37938383	chr9	37943814	37944012	chr9	37953751	37954265	chr9	37964443	37964683
chr9	73033193	73036670	KLF9				chr9	73034695	73035164
chr9	89553761	89562686	GAS1
chr9	90250006	90328788	DAPK1
chr9	91952876	92006763	SEMA4D
chr9	92023734	92114074	SEMA4D
chr9	92254816	92301983	GADD45G	chr9	92292484	92293889
chr9	94681987	94717477	ROR2
chr9	95363114	95382133	CENPP
chr9	95478186	95523923	BICD2
chr9	95961115	96027390	WNK2
chr9	96051181	96108988	WNK2
chr9	96397506	96446478	PHF2
chr9	97669761	97712977	C9orf3				chr9	97684608	97684880	chr9	97707917	97708041
chr9	97732223	97755101	C9orf3
chr9	100931097	100990497	CORO2A				chr9	100931536	100931701	chr9	100985591	100985939
chr9	109622081	109627294	ZNF462
chr9	116696125	116771651	ZNF618	chr9	116726436	116727813
chr9	117096881	117185997	AKNA
chr9	124308058	124346104	DAB2IP				chr9	124320183	124320426	chr9	124320502	124320760	chr9	124328904	124329034
chr9	124502222	124548478	DAB2IP
chr9	127235442	127259043	NR5A1
chr9	127541652	127603582	OLFML2A				chr9	127541715	127541946	chr9	127574807	127575006	chr9	127595062	127595243
chr9	129258947	129326110	LMX1B				chr9	129279242	129279748
chr9	129431407	129435972	LMX1B
chr9	130523556	130531445	SH2D3C
chr9	130572361	130632108	ENG				chr9	130598268	130598546	chr9	130600709	130601039
chr9	131004933	131009927	DNM1				chr9	131007324	131007551	chr9	131008170	131008409
chr9	131387889	131411288	WDR34
chr9	131755397	131786378	SH3GLB2
chr9	131907547	131911686	PPP2R4
chr9	132409143	132412485	ASB6
chr9	132601989	132663018	USP20				chr9	132625519	132625710	chr9	132648177	132648376
chr9	132864482	132906462	GPR107				chr9	132891395	132891715
chr9	132937388	133002537	NCS1
chr9	133338432	133377120	ASS1	chr9	133353647	133355097
chr9	133394420	133419232	FUBP3
chr9	133887067	133993057	LAMC3
chr9	134168898	134212412	PLPP7
chr9	134248338	134376025	PRRC2B
chr9	134450883	134515707	RAPGEF1
chr9	134681191	134775328	RAPGEF1
chr9	135460522	135466737	BARHL1
chr9	137014864	137041198	WDR5
chr9	137413571	137449552	COL5A1				chr9	137428036	137428212	chr9	137443931	137444130
chr9	137509711	137745273	COL5A1				chr9	137553918	137554370
chr9	137814366	137861026	FCN1
chr9	137998398	138044777	OLFM1
chr9	138133678	138183345	C9orf62
chr9	138218720	138301422	C9orf62
chr9	138335719	138367870	PPP1R26
chr9	138681302	138796094	CAMSAP1
chr9	138812951	138857671	UBAC1
chr9	138967328	139004832	NACC2
chr9	139034003	139077076	LHX3
chr9	139104207	139161124	QSOX2				chr9	139147151	139147301
chr9	139538064	139541960	EGFL7
chr9	140263663	140269131	EXD3
chr9	140647786	140729350	EHMT1
chrX	41332388	41336143	NYX
chrX	52949331	52964927	FAM156B
chrX	67866041	67929259	STARD8
chrX	68091316	68133792	EFNB1
chrX	68497268	68543750	PJA1
chrX	107406000	107424103	COL4A6
chrX	152061722	152110847	ZNF185
chrX	153123280	153149553	L1CAM
chrX	153575595	153597863	FLNA
