# Supplementary material for: Chromatin remodeler CHD7 targets active enhancer region to regulate cell type-specific gene expression in human neural crest cells
Source: Sci Rep. 2022 Dec 31;12:22648. doi: 10.1038/s41598-022-27293-6 (PMC9805427; doi:10.1038/s41598-022-27293-6)
Supplement: Supplementary file 4 — Supplementary Table S3. [file 41598_2022_27293_MOESM4_ESM.xlsx]

## Sheet: CHD7 targets in hNCC
Symbol
ACTN4
ADAMTS15
AHRR
ALOX5AP
AMOTL2
ANAPC13
ANTXR1
APLN
ARHGAP23
ARHGAP27
ARID5B
ARL3
ARMC9
ARSB
ARSI
ATOH8
ATOX1
ATP6V0A1
AUTS2
BACH2
BATF3
BCAR1
BCAS1
BCL9L
BIN1
BMF
BNC2
BPI
BTBD19
C10orf55
C16orf47
C9orf106
C9orf170
CABLES1
CADM1
CAMK2B
CAMTA1
CARD10
CBX7
CCDC85C
CCDC97
CDH5
CDK17
CHD2
CIRBP
CMKLR1
COL1A1
COL1A2
COL5A3
COL6A2
COL7A1
COPS8
CORO1C
COTL1
CPA1
CPA5
CRTC1
CSNK1A1
CSRNP1
CSRP1
CTSD
CUBN
CUEDC1
CYGB
DAB2IP
DAOA
DLGAP1
DPEP1
ECE1
EDN2
EEPD1
EFCAB1
EHD1
EMILIN1
ENG
EPHA2
EPHB4
ERCC4
ERG
ESR1
EXT1
FAM129B
FAM43A
FAM92B
FARS2
FOXP4
FRMD4A
FZD2
GDF15
GLI2
GLIPR2
GLIS2
GRK5
GSE1
GSN
GYPC
HAAO
HDAC7
HES1
HEYL
HHAT
HIF1A
HS1BP3
HTRA3
IER2
IER3
IFT81
INHBA
IRF2BP2
IRX3
ITGB3
JAG1
JDP2
KCNG4
KCNRG
KCTD10
KCTD6
KIRREL
KLF6
KMT2C
KMT2E
KRT80
LAPTM4A
LASP1
LIF
LIMK2
LMNA
LMOD1
LNX1
LOC105372977
LOC284898
LOXL1
LRIG1
LRRC74A
MAGEF1
MCL1
MED13L
MEDAG
MEF2D
MIDN
MMP14
MMP2
MOK
MROH5
MRPS18A
MXRA8
MYEOV
MYH9
MYOF
NANOS3
NCOR2
NEK6
NES
NFIX
NINJ2
NOL4L
NOTCH1
NR2E3
NRP2
NTMT1
NUAK2
OBFC1
OTOS
PAPPA
PARD6B
PCDHGC5
PDE9A
PDGFRB
PDLIM2
PDLIM4
PDZD2
PEX26
PFN2
PGRMC2
PHC2
PHLDB1
PIGP
PIM1
PITRM1
PKNOX2
PLEC
PLEKHG3
PLXNA2
PLXND1
POFUT2
PPL
PRDM16
PRKAG2
PRR5L
PRSS38
PSAP
PSMB1
PTK2
PXDN
RAB11FIP4
RAD23B
RAI1
RAPGEF1
RASA3
RASL11B
RBFOX2
ROCK2
ROR1
RXRA
RYBP
S100A16
S100A2
SEC22B
SEP09
SGCA
SH3BP4
SH3TC1
SHB
SLC39A11
SLC39A14
SLC6A6
SLC7A10
SMAD3
SMAD6
SMAD7
SNAI1
SOCS3
SPRED1
SPSB1
SRP14
SRSF10
SS18
SSC5D
STEAP1B
STK10
STK40
STMN1
SWAP70
SYN3
SYNM
SYNPO
SYT7
TBC1D1
TBC1D16
TBL1XR1
TENM4
TGFBI
TIMP2
TLDC1
TMCC2
TMEM105
TMEM189
TMEM30B
TMEM38B
TMPO
TNS1
TOM1L2
TOMM20
TRAM2
TRIM62
TRIM9
TRIO
TRNP1
TTC7A
TWIST2
TXNRD2
UACA
VASN
VCL
WNT7B
ZDHHC1
ZFP36L2
ZMIZ1
ZMYND8
ZNF703
ZNF706
ZNRF3
