# Supplementary material for: Chromatin remodeler CHD7 targets active enhancer region to regulate cell type-specific gene expression in human neural crest cells
Source: Sci Rep. 2022 Dec 31;12:22648. doi: 10.1038/s41598-022-27293-6 (PMC9805427; doi:10.1038/s41598-022-27293-6)
Supplement: Supplementary file 5 — Supplementary Table S4. [file 41598_2022_27293_MOESM5_ESM.xlsx]

## Sheet: Primer sets
Luciferase reporter assay	Sequence
NSX2_Fw (MluI)	cggacgcgtctccagctccccttcctatccctc
MSX2_Rv (XhoI)	ccgctcgagccaagagcctgactccttcccagc
GPC1_Fw (MluI)	cggacgcgtcaccagacacagtcttccagcacc
GPC1_Rv (XhoI)	ccgctcgaggggaaggctggatcccaagcaagg
qPCR	Sequence
SOX9_enh_F	TTGCAACATTCTGGCTTCAG
SOX9_enh_R	AGTGGCAATGTGGAGCTCTT
SNAI1_enh_F	CTTGCTGCTGGGTACCAAAT
SNAI1_enh_R	TGAGTGACCCCTACCCTTTG
TWIST1_enh_F	GCCACTGTAGGAAGGCAAAA
TWIST1_enh_R	TGTATGTGCGTAACGGTGAAA
Negtive_CTRL_F	AAAGCTGGACTGGTGAATGC
Negtive_CTRL_R	TCAAAGGCTCATCTTTGCAG
